# Supplementary material for: In Silico Studies of Potential Selective Inhibitors of Thymidylate Kinase from Variola virus
Source: Pharmaceuticals (Basel). 2021 Oct 9;14(10):1027. doi: 10.3390/ph14101027 (PMC8537287; doi:10.3390/ph14101027)
Supplement: Supplementary file 1 [file pharmaceuticals-14-01027-s001.zip]

Archive with 1 entries (1 files):
- pharmaceuticals-1307585-supplementary.pdf
